# Supplementary material for: Müller glia–mediated regeneration restores neuronal diversity and retinal circuit organization in the adult zebrafish
Source: bioRxiv. 2026 Mar 17:2026.03.15.711785. Preprint. [Version 1] doi: 10.64898/2026.03.15.711785 (PMC13015437; doi:10.64898/2026.03.15.711785)
Supplement: Supplement 2 — Table 1. Key reagents used in the study [file media-2.xlsx]

## Sheet: Sheet1
Reagent type	Designation	Source or reference	Identifiers	Additional information
Antibody	Mouse anti-Zpr1	Zebrafish International Resource Center		IF (1:200)
Antibody	Mouse anti-Zpr3	Zebrafish International Resource Center	AB_10013805	IF (1:200)
Antibody	Rabbit anti-CaBP5	Synaptic Systems	475002,RRID:AB_2924962	IF (1:200)
Antibody	Chicken anti-GFP (chicken polyclonal)	Abcam	ab13970	IF (1:400)
Antibody	Rabbit anti-RFP(rabbit polyclonal)	Abcam	ab124754, RRID:AB_10971665	IF (1:400)
Antibody	Mouse anti-HuC/D (mouse monoclonal)	ThermoFisher	A-21271, RRID:AB_221448	IF (1:200)
Antibody	Goat anti-Choline acetyltransferase(ChatAT) (goat polyclonal)	Sigma	AB144P, RRID:AB_2079751	IF (1:200)
Antibody	Rabbit ouse anti-Gad65/67	Abcam	ab11070,AB_297722	IF (1:200)
Antibody	Rabbit anti-Rbpms(rabbit polyclonal)	Protein Tech	15187-1-AP, RRID:AB_2238431	IF (1:200)
Antibody	Mouse anti-Prkca(mouse monoclonal)	Santa Cruz	sc-8393, RRID:AB_628142	IF (1:200)
Antibody	Rabbit anti-Tyrosine Hydroxylase	Sigma	AB152	IF (1:200)
Chemical	4-Hydroxy Tamoxifen	Sigma	H6278-50mg
Chemical	NMDA	Sigma	M3262
Chemical	Papain Dissociation System	Worthington	LK003150
Chemical	B‑27 supplement	Thermo Fisher	17504044
Chemical	GlutaMAX	Thermo Fisher	35050061
Chemical	Hibernate A	Thermo Fisher	A1247501
Commercial assay or kit	Click-iT EdU Alexa Fluor 647	ThermoFisher	C10340
Commercial assay or kit	TUNEL assay	Gibco	A1247501
Commercial assay or kit	10 x scRNaseq 3′ v3.1	10 X Genomics	1000268
Software, algorithm	Imaris	Leica
Software, algorithm	Cell Ranger	10 X Genomics
Software, algorithm	Scanpy
